# Supplementary material for: Combined Aerobic and Resistance Training Improves Metabolic Health and Is Associated with Arginine and Histidine Metabolic Changes During the Transition from Metabolically Unhealthy to Metabolically Healthy Obesity in Young Adults
Source: Nutrients. 2026 Jun 17;18(12):1956. doi: 10.3390/nu18121956 (PMC13305316; doi:10.3390/nu18121956)
Supplement: Supplementary file 1 [file nutrients-18-01956-s001.zip]

Archive with 1 entries (1 files):
- nutrients-4350639-supplementary.pdf
